# Supplementary material for: Does erosion progress differently on teeth already presenting clinical signs of erosive tooth wear than on sound teeth? An in vitro pilot trial
Source: BMC Oral Health. 2016 Jul 7;17:14. doi: 10.1186/s12903-016-0231-y (PMC4948097; doi:10.1186/s12903-016-0231-y)
Supplement: Additional file 1: — Data. (XLSX 54 kb) [file 12903_2016_231_MOESM1_ESM.xlsx]

## Sheet: Results
Sample	Group	SRI_0	rSRI_4	rSRI_8	rSRI_12	rSRI_16	rSRI_20	rSRI_24	Ca_4	Ca_8	Ca_12	Ca_16	Ca_20	Ca_24
1	Sound	1.972	118.154	89.7566	104.462	71.501	64.4016	50.2028	0.00456091	0.00902965	0.0136687	0.0179495	0.0234041	0.0304249
2	Sound	4.886	72.8612	64.2652	50.9619	37.0446	14.9406	20.262	0.00363547	0.00756369	0.0118448	0.0160821	0.0224897	0.0289099
3	Sound	4.539	96.9377	86.8033	64.3314	38.9954	59.4845	14.761	0.00541253	0.0122892	0.0188036	0.0253125	0.0346802	0.0381928
4	Sound	1.283	131.723	118.472	127.825	132.502	100.546	63.9127	0.0052798	0.00956351	0.013098	0.0165403	0.0203686	0.0239911
5	Sound	1.383	97.6139	101.952	125.09	133.044	86.7679	112.798	0.00392031	0.0070123	0.010129	0.0131737	0.0159402	0.018683
6	Sound	4.223	55.174	80.5115	63.2252	47.8333	11.6031	15.6287	0.00522021	0.0113096	0.017441	0.0237301	0.0318154	0.0398411
7	Sound	2.438	114.438	100.082	93.1091	78.3429	40.1969	26.6612	0.00439805	0.0100024	0.0145096	0.0200744	0.0245256	0.0306471
8	Sound	3.229	89.8111	77.733	56.0545	45.5249	17.0331	12.3877	0.0057016	0.00969045	0.0145145	0.0198491	0.0258226	0.0318232
9	Sound	1.329	82.769	66.2152	113.619	91.7983	94.0557	78.2543	0.00395807	0.00790843	0.0117932	0.0163544	0.0180814	0.0223172
10	Sound	1.747	67.5444	86.4339	82.9994	66.3995	39.4963	26.9033	0.00426936	0.00731173	0.0105981	0.0139263	0.0173405	0.0219149
11	Sound	3.33	89.4895	59.7598	62.7628	47.1471	21.6216	21.9219	0.0101647	0.0148909	0.0203595	0.0258322	0.0323169	0.0376004
12	Sound	2.29	86.4629	81.2227	113.974	81.2227	34.4978	34.9345	0.0293048	0.0477537	0.0729454	0.0893378	0.108064	0.130594
13	Sound	4.46	104.26	98.8789	76.2332	75.5605	34.0807	12.7803	0.00518383	0.00915651	0.0129952	0.0174151	0.0238143	0.0295308
14	Sound	5.92	79.3919	77.7027	77.7027	57.2635	23.6486	23.1419	0.00608246	0.0103304	0.0148732	0.0192581	0.0253486	0.0307032
15	ETW	6.19	104.847	82.0679	75.6058	38.2876	11.147	7.75444	0.00559954	0.0117887	0.0156353	0.0211091	0.029946	0.0381469
16	ETW	6.5	82.7692	68.9231	85.5385	69.3846	31.3846	15.2308	0.00719486	0.0124831	0.0166156	0.0205009	0.0268099	0.0336809
17	ETW	2.86	59.7902	71.3287	93.7063	83.2168	56.993	56.2937	0.00381121	0.00702269	0.0107791	0.0141464	0.0187674	0.0222805
18	ETW	5.98	75.0836	52.0067	33.7793	14.214	5.35117	3.51171	0.00431938	0.00877417	0.01369	0.0193269	0.0262099	0.0318317
19	ETW	5.86	113.823	79.8635	78.4983	23.2082	6.99659	6.99659	0.00659499	0.00923356	0.0143696	0.0187871	0.0239246	0.0295742
20	ETW	6.29	72.496	58.3466	66.2957	56.7568	24.9603	10.6518	0.00654897	0.012382	0.0172175	0.0220124	0.0302096	0.0364499
21	ETW	3.16	68.9873	72.1519	83.2278	34.1772	22.7848	21.2025	0.00429342	0.00767039	0.0120893	0.0165934	0.0217457	0.0266469
22	ETW	3.64	103.022	86.8132	65.9341	56.3187	34.6154	40.1099	0.0044287	0.00917826	0.0146791	0.0199212	0.0259437	0.0312901
23	ETW	5.72	100	70.979	74.1259	80.4196	16.6084	8.56643	0.00502486	0.00974478	0.0132061	0.0164789	0.0255108	0.0315174
		SRI_0	rSRI_4	rSRI_8	rSRI_12	rSRI_16	rSRI_20	rSRI_24	Ca_4	Ca_8	Ca_12	Ca_16	Ca_20	Ca_24
Sound	MEDIAN	2.8335	89.6503	83.8283	80.3511	68.9503	36.997	24.9015	0.00520202	0.00962698	0.0140891	0.0186038	0.02417	0.030536
	Lower Quartile	1.656	80.2362	77.7103	63.5017	47.3187	22.1284	16.787	0.00430153	0.00818874	0.0121324	0.0164009	0.0208989	0.0252208
	Upper Quartile	4.47975	102.599	96.5983	111.33	80.5028	63.1723	46.3858	0.00562933	0.0110648	0.0167991	0.0228162	0.0303172	0.0361561
	IQR	2.82375	22.3624	18.8881	47.8283	33.1841	41.044	29.5987	0.0013278	0.00287604	0.00466665	0.00641532	0.00941835	0.0109353
ETW	MEDIAN	5.86	82.7692	71.3287	75.6058	56.3187	22.7848	10.6518	0.00502486	0.00923356	0.0143696	0.0193269	0.0259437	0.0315174
	Lower Quartile	3.4	72.496	68.9231	66.2957	34.1772	11.147	7.75444	0.00431938	0.00877417	0.0132061	0.0165934	0.0239246	0.0295742
	Upper Quartile	6.24	103.022	79.8635	83.2278	69.3846	31.3846	21.2025	0.00654897	0.0117887	0.0156353	0.0205009	0.0268099	0.0336809
	IQR	2.84	30.526	10.9404	16.9321	35.2074	20.2376	13.4481	0.00222959	0.00301452	0.00242911	0.00390747	0.00288521	0.00410678
Highlighted in yellow are the values described on the manuscript.
Values in red were used for Figures 2 and 3.
